# Supplementary material for: A Cell-Based Platform for the Investigation of Immunoproteasome Subunit β5i Expression and Biology of β5i-Containing Proteasomes
Source: Cells. 2021 Nov 5;10(11):3049. doi: 10.3390/cells10113049 (PMC8616536; doi:10.3390/cells10113049)
Supplement: Supplementary file 1 [file cells-10-03049-s001.zip]

Archive with 2 entries (2 files):
- Supplementary materials - Figures.pdf
- Supplementary materials - Table S1.pdf
